# Supplementary material for: Does Expecting Matter? The Impact of Experimentally Established Expectations on Subsequent Memory Retrieval of Emotional Words
Source: J Intell. 2023 Jul 1;11(7):130. doi: 10.3390/jintelligence11070130 (PMC10381812; doi:10.3390/jintelligence11070130)
Supplement: Supplementary file 1 [file jintelligence-11-00130-s001.zip]

Archive with 1 entries (1 files):
- jintelligence-2325702-supplementary.pdf
